# Supplementary material for: Synthesis and Evaluation of a Silver Nanoparticle/Polyurethane Composite That Exhibits Antiviral Activity against SARS-CoV-2
Source: Polymers (Basel). 2022 Oct 4;14(19):4172. doi: 10.3390/polym14194172 (PMC9571720; doi:10.3390/polym14194172)
Supplement: Supplementary file 1 [file polymers-14-04172-s001.zip]

Archive with 1 entries (1 files):
- polymers-1909651-supplementary.pdf
